# Supplementary material for: Dihydroauroglaucin Isolated from the Mediterranean Sponge Grantia compressa Endophyte Marine Fungus Eurotium chevalieri Inhibits Migration of Human Neuroblastoma Cells
Source: Pharmaceutics. 2022 Mar 11;14(3):616. doi: 10.3390/pharmaceutics14030616 (PMC8955805; doi:10.3390/pharmaceutics14030616)
Supplement: Supplementary file 1 [file pharmaceutics-14-00616-s001.zip]

Archive with 1 entries (1 files):
- pharmaceutics-1574136-supplementary.pdf
